# Supplementary material for: Preclinical Detection of Early Glomerular Injury in Children with Kidney Diseases—Independently of Usual Markers of Kidney Impairment and Inflammation
Source: Int J Mol Sci. 2024 Aug 28;25(17):9320. doi: 10.3390/ijms25179320 (PMC11395411; doi:10.3390/ijms25179320)
Supplement: Supplementary file 1 [file ijms-25-09320-s001.zip]

Archive with 1 entries (1 files):
- ijms-3139696-supplementary.pdf
